# Supplementary material for: Global Recognition of Traumatic Brain Injury as a Chronic and Notifiable Condition: A Post-WHA78 Advocacy Commentary
Source: Brain Sci. 2026 Jan 27;16(2):134. doi: 10.3390/brainsci16020134 (PMC12938628; doi:10.3390/brainsci16020134)
Supplement: Supplementary file 1 [file brainsci-16-00134-s001.zip]

Archive with 1 entries (1 files):
- brainsci-4089714-supplementary.pdf
